# Supplementary material for: miR-33a-3p regulates METTL3-mediated AREG stability and alters EMT to inhibit pancreatic cancer invasion and metastasis
Source: Sci Rep. 2023 Aug 21;13:13587. doi: 10.1038/s41598-023-39506-7 (PMC10442451; doi:10.1038/s41598-023-39506-7)
Supplement: Supplementary file 1 — Supplementary Information 1. [file 41598_2023_39506_MOESM1_ESM.xls]

## Sheet: Sheet1
fig7 AREG PCR
	miR-NC			miR-33a-3p mimics
PANC-1	0.969841	1.03821	0.993151	0.592904	0.59963	0.537784
MIA PaCa-2	1.11958	0.91574	0.975375	0.482017	0.429241	0.448818
fig8 RESCUE ASSAY PCR
	miR-NC			miR-33a-3p mimics			miR-33a-3p mimics+pCMV3-METTL3
PANC-1	1.16187	0.998877	0.861645	0.690301	0.631712	0.758423	0.947286	0.976092	0.950403
MIA PaCa-2	0.995839	1.14352	0.878147	0.501331	0.484207	0.444629	0.889366	0.83975	0.85401
