# Supplementary material for: miR-33a-3p regulates METTL3-mediated AREG stability and alters EMT to inhibit pancreatic cancer invasion and metastasis
Source: Sci Rep. 2023 Aug 21;13:13587. doi: 10.1038/s41598-023-39506-7 (PMC10442451; doi:10.1038/s41598-023-39506-7)
Supplement: Supplementary file 2 — Supplementary Information 2. [file 41598_2023_39506_MOESM2_ESM.xlsx]

## Sheet: figure1
fig 1 AREG is highly expressed in PC and negatively correlates with prognosis
(D)	AREG mRNA expression in PC tissues and paracancerous tissues
	tumor	Paratumor
	2.41795	0.56
	1.10654	1.06
	4.25167	0.32
	0.491123	0.38
	0.407586	0.58
	0.574811	0.13
	0.190792	0.23
	0.204258	0.26
	0.0641433	0.02
	2.36083	1.63
	1.16478	0.41
	0.303474	1.52
	0.683358	0.18
	0.749775	0.14
	0.493732	0.23
	2.31841	0.22
	0.174773	0.41
	0.0420714	0.08
	0.317663	0.08
	0.460825	0.21
	0.482412	0.07
	0.0900602	0.08
	1.03154	0.27
	3.5597	2.8
	2.29559	0.56
	0.201903	0.25
	1.16617	0.76
	2.23458	0.99
	2.90771	1.03
	0.0586415	0.28
	0.479232	1.22
	2.71499	0.14
	0.154214	0.12
	0.0564296	0.08									fig 1E
	0.0130737	0.01
	0.00408816	0.01
											40KDa						AREG
(E)	Quantifications of Western blot
	N1	T1	N2	T2	N3	T3	N4	T4									GAPDH
	1	1.38128	1	1.39227	1	1.51137	1	1.28239			35KDa
	1	1.38929	1	1.32255	1	1.48725	1	1.55319
	1	1.43986	1	1.88735	1	1.33532	1	1.32271
(F)	Expression levels of AREG in cells were detected by qPCR
	hTERT-HPNE	PANC-1	MIA PaCa-2	BXPC-3
	0.8925	1.56272	2.06843	1.45083
	1.26177	1.58933	2.16372	1.49195
	0.888	1.5434	2.0215	1.42475

## Sheet: fig1 A 组织芯片测序
	P-value and FDR		Fold change and Regulation		Annotations																Group--Raw Intensity		Group--Normalized Intensity		Raw Intensity						Normalized Intensity
ProbeName	P-value	FDR	Fold Change	Regulation	type	seqname	ccdsID	GeneSymbol	source	RNAlength	chrom	strand	txStart	txEnd	Xhyb	Sequence	EntrezID	Unigene	GO	product	group-a(raw)	group-b(raw)	group-a(normalized)	group-b(normalized)	[1a, a](raw)	[2a, a](raw)	[3a, a](raw)	[1b, b](raw)	[2b, b](raw)	[3b, b](raw)	[1a, a](normalized)	[2a, a](normalized)	[3a, a](normalized)	[1b, b](normalized)	[2b, b](normalized)	[3b, b](normalized)
ASHGA5P029006	0.00521939	0.0370719	4.55655	up	protein_coding	NM_001005466	CCDS32047.1	OR10G2	RefSeq	933	chr14	-	22102065	22102998		TTACACTGTTGTCACTCCATTACTGAACCCCCTCATCTATACACTGAGGAACCAGGAAGT	26534	Hs.554580	GO:0004930|GO:0004984|GO:0005886|GO:0016021	olfactory receptor 10G2	364.454	29.7256	7.73548	5.54754	356.568	394.492	342.301	21.5779	36.8629	30.736	7.46118	7.79835	7.94692	5.20146	5.91403	5.52712
ASHGA5P034748	0.00033978	0.025887	2.44851	up	protein_coding	NM_144684	CCDS12850.2	ZNF480	RefSeq	4742	chr19	+	52800425	52829174		TTGGAGCAAAGGAGGGAGCCCTGGTCTGGTGAGAGTGAAGTGAAAATAGCAAAAAATTCA	147657	Hs.729317	GO:0003676|GO:0005634|GO:0005730|GO:0005737|GO:0006351|GO:0006355|GO:0008270	zinc finger protein 480	1056.77	135.185	9.14521	7.8533	1446.89	1027.72	695.69	149.296	125.448	130.812	9.35888	9.12625	8.95049	8.0827	7.78754	7.68967
ASHGA5P048788	0.0372921	0.0784019	6.41779	up	protein_coding	NM_002675	CCDS45297.1	PML	RefSeq	2254	chr15	+	74287013	74335717	NM_033246, NM_033249	AAGACAGACCTCTGGTTTTCTTTGACCTCAAGATTGACAATGAAAGTGGGTTCTCCTGGG	5371	Hs.526464	GO:0001666|GO:0001932|GO:0002230|GO:0003677|GO:0003713|GO:0005515|GO:0005634|GO:0005654|GO:0005654|GO:0005730|GO:0005730|GO:0005737|GO:0005829|GO:0006351|GO:0006461|GO:0006605|GO:0006605|GO:0006917|GO:0006917|GO:0006919|GO:0006977|GO:0007050|GO:0007050|GO:0007179|GO:0007182|GO:0007184|GO:0007569|GO:0008270|GO:0008270|GO:0008285|GO:0008630|GO:0009411|GO:0009615|GO:0010332|GO:0010522|GO:0016363|GO:…	protein PML isoform 6	1957.15	85.2306	9.82521	7.14314	3250.05	1936.22	685.201	74.9121	82.6923	98.0873	10.5122	10.0373	8.92614	7.0373	7.13462	7.25749
ASHGA5P048239	0.00294633	0.0331873	2.40651	up	protein_coding	ENST00000333861	CCDS8145.1	CCDC87	GENCODE	2915	chr11	-	66357639	66360554		AGTAGTCCCATTATGTCAAGCCTTGCACAATACAAGCCAAATCTCCTATATCAAAAGAAC	55231	Hs.121072		coiled-coil domain containing 87 [Source:HGNC Symbol;Acc:25579]	384.452	54.9186	7.76428	6.49733	490.425	395.791	267.14	55.6171	51.7985	57.3402	7.89241	7.80207	7.59835	6.5953	6.43372	6.46297
ASHGA5P051979	0.00323435	0.0334103	39.6276	up	protein_coding	NM_001657	CCDS3565.1	AREG	RefSeq	1270	chr4	+	75310852	75320726		AAACTTCGACAAGAGAATGGAAATGTACATGCTATAGCATAACTGAAGATAAAATTACAG	374	Hs.270833		amphiregulin preproprotein	11797	75.9758	12.2037	6.89528	22103.7	10963.2	2323.99	103.512	80.4913	43.9245	13.186	12.6599	10.7652	7.53523	7.09037	6.06024
ASHGA5P009272	0.015661	0.0525926	5.51674	up	protein_coding	NM_033250	CCDS10258.1	PML	RefSeq	2944	chr15	+	74287013	74328735	NM_033249	CGTTGACCTGGATGTCTCCAATACAACGACAGCCCAGAAGAGGAAGTGCAGCCAGACCCA	5371	Hs.526464	GO:0001666|GO:0001932|GO:0002230|GO:0003677|GO:0003713|GO:0005515|GO:0005634|GO:0005654|GO:0005654|GO:0005730|GO:0005730|GO:0005737|GO:0005829|GO:0006351|GO:0006461|GO:0006605|GO:0006605|GO:0006917|GO:0006917|GO:0006919|GO:0006977|GO:0007050|GO:0007050|GO:0007179|GO:0007182|GO:0007184|GO:0007569|GO:0008270|GO:0008270|GO:0008285|GO:0008630|GO:0009411|GO:0009615|GO:0010332|GO:0010522|GO:0016363|GO:…	protein PML isoform 11	161.23	9.65791	6.42495	3.96114	212.254	208.139	63.2962	10.0595	10.3145	8.59973	6.75831	6.91656	5.59998	4.12489	4.01748	3.74104
ASHGA5P025243	0.017033	0.0543749	11.707	up	protein_coding	NM_003264	CCDS3784.1	TLR2	RefSeq	3417	chr4	+	154605440	154627242		CTCTTTCACTGCTTTCAACTGGTAGTTGTGGGTTGAAGCACTGGACAATGCCACATACTT	7097	Hs.519033	GO:0001875|GO:0002224|GO:0002238|GO:0002687|GO:0002752|GO:0002755|GO:0004872|GO:0004888|GO:0005515|GO:0005737|GO:0005886|GO:0005886|GO:0005887|GO:0006917|GO:0006954|GO:0006955|GO:0007165|GO:0007252|GO:0008063|GO:0008329|GO:0009897|GO:0009986|GO:0030177|GO:0031663|GO:0032695|GO:0032700|GO:0032722|GO:0032728|GO:0032735|GO:0032741|GO:0032755|GO:0032757|GO:0032760|GO:0034123|GO:0034130|GO:0034134|GO:…	toll-like receptor 2 precursor	124.562	5	6.00035	2.45105	204.408	124.724	44.555	5	5	5	6.70455	6.20061	5.0959	2.46998	2.43865	2.44453
ASHGA5P006751	0.0231642	0.0620328	14.4337	up	protein_coding	NM_001071	CCDS11821.1	TYMS	RefSeq	1603	chr18	+	657603	673499		ATGGAATCAGATTATTCAGGACAGGGAGTTGACCAACTGCAAAGAGTGATTGACACCATC	7298	Hs.369762	GO:0000082|GO:0000083|GO:0000278|GO:0004799|GO:0005634|GO:0005654|GO:0005737|GO:0005739|GO:0005743|GO:0005759|GO:0005829|GO:0006139|GO:0006206|GO:0006231|GO:0006235|GO:0006260|GO:0006281|GO:0009157|GO:0044281|GO:0046134|GO:0046683|GO:0048015|GO:0055086	thymidylate synthase	1513.41	32.4355	9.51863	5.66726	2164.39	1783.74	592.114	23.527	30.873	42.9063	9.94469	9.90995	8.70126	5.32783	5.64869	6.02527
ASHGA5P040016	0.0359892	0.0768094	3.22336	up	protein_coding	NM_145715	CCDS3633.1	TIGD2	RefSeq	2101	chr4	+	90033967	90036052		GGATTACTTAAATTACAACTCTTTAATGTTGACTCTAGTCATTGGGCATTGACGTGTAAC	166815	Hs.58924	GO:0003677|GO:0005634	tigger transposable element-derived protein 2	2009.32	190.113	10.0448	8.35626	2812.14	2042.05	1173.77	161.402	162.088	246.848	10.311	10.1221	9.70134	8.21707	8.18672	8.66497
ASHGA5P013842	0.0103703	0.0450497	4.80165	up	protein_coding	NM_001145412	CCDS46457.1	NFE2L2	RefSeq	2746	chr2	-	178095030	178128617	NM_006164	TGACAATGAGGTTTCTTCGGCTACGTTTCAGTCACTTGTTCCTGATATTCCCGGTCACAT	4780	Hs.731566	GO:0000785|GO:0003677|GO:0003700|GO:0005634|GO:0005737|GO:0005813|GO:0005829|GO:0005886|GO:0006366|GO:0019904|GO:0030194|GO:0030968|GO:0034599|GO:0043565|GO:0045944|GO:0045995|GO:0046983|GO:2000121|GO:2000379	nuclear factor erythroid 2-related factor 2 isoform 2	1706.05	114.499	9.84343	7.57991	2264.62	1700.8	1152.72	93.7078	105.589	144.199	10.0107	9.84639	9.67318	7.38236	7.51612	7.84123
ASHGA5P011806	0.00219937	0.031032	2.17546	up	protein_coding	ENST00000373573	CCDS14420.1	HDAC8	GENCODE	2014	chrX	-	71549365	71792953	NM_001166418, NR_051952	TACATCAAAGGGAATCTGAAGCATGTGGTCTAGTTGACAGAAAGAGATCAGGTTTCCAGA	55869	Hs.310536	GO:0006351|GO:0000122|GO:0016568|GO:0016575|GO:0006333|GO:0005634|GO:0005737|GO:0000118|GO:0000228|GO:0046872|GO:0004407|GO:0008134|GO:0032041|GO:0046969|GO:0046970	histone deacetylase 8 [Source:HGNC Symbol;Acc:13315]	919.612	137.698	8.99755	7.87623	1094.6	898.635	765.605	136.643	120.197	156.254	8.9711	8.93176	9.08979	7.94342	7.72182	7.96343
ASHGA5P005538	0.00246847	0.0318271	2.38771	up	protein_coding	NM_001134938	CCDS47056.1	FIP1L1	RefSeq	2236	chr4	+	54243819	54326103		TAAAATTACGGTACAGCAGGGAAGAACTGGAAACTCAGAGAAAGAAACTGCCCTTCCATC	81608	Hs.624245	GO:0003723|GO:0005634|GO:0005730|GO:0006397	pre-mRNA 3'-end-processing factor FIP1 isoform 3	439.739	64.2285	7.98007	6.72445	516.513	433.873	368.832	64.3723	56.2877	72.0254	7.96326	7.92573	8.05123	6.81241	6.55868	6.80225
ASHGA5P052383	0.00344344	0.0336887	3.89756	up	protein_coding	NM_130809	CCDS4143.1	PRRC1	RefSeq	4700	chr5	+	126853308	126890780		AGATGATCTACAGTGCAGCCAGAGCGATAGCGGGCATGTATAAACAGCGCCTGCCACCCA	133619	Hs.483259	GO:0005794	protein PRRC1	763.842	66.866	8.73426	6.77169	915.559	732.487	643.478	69.9737	52.9634	77.661	8.72502	8.64743	8.83034	6.94115	6.46884	6.90507
ASHGA5P011327	0.0142507	0.0505531	11.3988	up	protein_coding	NM_001170779	CCDS55501.1	FAM122C	RefSeq	1379	chrX	+	133941222	133988641		CTTGAAACTGGTGAAATGGCATTTCAATATCAACCAAAAAAGATTTTCCAAGGCACAACC	159091	Hs.269127		protein FAM122C isoform 1	174.888	6.48011	6.70577	3.19496	198.812	189.894	135.957	6.08296	5	8.35736	6.66689	6.78353	6.66689	3.44396	2.43865	3.70227
ASHGA5P013077	0.00800069	0.0412846	2.72563	up	protein_coding	ENST00000383746	CCDS43076.1	C3orf23	GENCODE	1996	chr3	+	44379610	44401294		AGGGCGGCCGCAATTAATGGATGCCTCGAAGTTGACGTACATATATATTCAGAAATGTTT	285343	Hs.55131	GO:0005739	chromosome 3 open reading frame 23 [Source:HGNC Symbol;Acc:25241]	114.519	15.7015	6.0889	4.64231	144.419	122.557	76.5828	18.1413	14.1139	14.8494	6.22379	6.1759	5.867	4.95308	4.47513	4.49871
ASHGA5P004002	0.00417898	0.0353368	3.09743	up	protein_coding	NM_173631	CCDS33131.1	ZNF547	RefSeq	2788	chr19	+	57874890	57890925		AGAAATGAACCCTGCACAGGGTCATGTGGTTTTTGAAGACGTGGCCATATATTTCTCCCA	284306		GO:0003677|GO:0005634|GO:0006351|GO:0006355|GO:0008270	zinc finger protein 547	27.5239	5	4.08212	2.45105	32.6209	25.0457	24.9051	5	5	5	4.11267	3.88098	4.25271	2.46998	2.43865	2.44453
ASHGA5P001328	0.00149816	0.0289575	8.98059	up	protein_coding	ENST00000228434	CCDS8604.1	CD69	GENCODE	1676	chr12	-	9905081	9913497		TTAACAACTGGTTCAACGTTACAGGGTCTGACAAGTGTGTTTTTCTGAAAAACACAGAGG	969	Hs.208854	GO:0035690|GO:0005887|GO:0009897|GO:0030246|GO:0004888	CD69 molecule [Source:HGNC Symbol;Acc:1694]	821.481	32.0117	8.8447	5.67789	977.918	719.314	767.211	27.3549	32.1109	36.5692	8.81355	8.62554	9.09501	5.54295	5.70323	5.7875
ASHGA5P002333	0.0164744	0.0536365	5.26987	up	protein_coding	NM_016569	CCDS9176.1	TBX3	RefSeq	4814	chr12	-	115108058	115121969		AACATTTCAGACAAACATGGATTTACTTTGGCCTTCCCAAGTGATCACGCTACGTGGCAG	6926	Hs.731585	GO:0001501|GO:0001568|GO:0001701|GO:0001947|GO:0003151|GO:0003167|GO:0003700|GO:0005634|GO:0006351|GO:0006357|GO:0007569|GO:0008284|GO:0008595|GO:0009887|GO:0010159|GO:0019827|GO:0021761|GO:0030539|GO:0030540|GO:0030857|GO:0030879|GO:0032275|GO:0035115|GO:0035136|GO:0042733|GO:0043565|GO:0045662|GO:0045787|GO:0045892|GO:0045893|GO:0046884|GO:0048332|GO:0060021|GO:0060412|GO:0060444|GO:0060596|GO:…	T-box transcription factor TBX3 isoform 2	96.7361	6.82185	5.81379	3.41602	60.9352	85.9418	143.331	5.24424	5.12234	10.099	5.02234	5.68286	6.73616	3.24302	3.04272	3.96232
ASHGA5P012270	0.00749996	0.0404978	3.84708	up	protein_coding	ENST00000431522	CCDS45061.1	ABCC4	GENCODE	3063	chr13	-	95748024	95953687	NM_005845	TTCCTTATTCTCCTAAACACTGCAGCTCAGGTTGCCTATGTGCTTCAAGATTGGTGGCTT	10257	Hs.508423	GO:0008150|GO:0055085|GO:0006810|GO:0030168|GO:0007596|GO:0002576|GO:0016021|GO:0005886|GO:0016020|GO:0031088|GO:0000166|GO:0005524|GO:0005254|GO:0016887|GO:0042626|GO:0017111|GO:0016404	ATP-binding cassette, sub-family C (CFTR/MRP), member 4 [Source:HGNC Symbol;Acc:55]	191.897	18.8202	6.83107	4.88731	228.584	196.002	151.104	20.2504	14.805	21.4052	6.85328	6.82654	6.81339	5.11633	4.54722	4.99837
ASHGA5P002413	0.00921893	0.0430978	8.68933	up	protein_coding	NM_002510	CCDS5380.1	GPNMB	RefSeq	2739	chr7	+	23286315	23314729		CCTTCTTTAGGACCTGCTGGTGACAACCCCCTGGAGCTGAGTAGGATTCCTGATGAAAAC	10457	Hs.190495	GO:0005178|GO:0005887|GO:0007155|GO:0008201|GO:0008285|GO:0016021|GO:0042470	transmembrane glycoprotein NMB isoform b precursor	482.067	20.2158	8.10988	4.99064	458.389	428.804	559.007	22.2397	16.3173	22.0904	7.7984	7.90845	8.6228	5.24667	4.68238	5.04286
ASHGA5P049409	0.0373093	0.0784162	2.50021	up	protein_coding	NM_001164407	CCDS45567.1	TLCD2	RefSeq	5901	chr17	-	1606083	1613662		TGTCACCAGCAACAGTTCGACTCTCAGCCTGAAAGACTAGAGAGAAGCCATGGGCCCCTC	727910	Hs.531005	GO:0016021	TLC domain-containing protein 2	33.8393	5.74693	4.37818	3.05613	41.835	32.8885	26.7945	5.94184	5	6.29894	4.48205	4.28609	4.3664	3.41193	2.43865	3.31782

## Sheet: figure2
fig 2 AREG knockdown suppresses proliferation, migration, invasion, and EMT of PC cells in vitro
(A)	The expression levels of AREG in cell lines transfected with siRNA were detected by qPCR
	PANC-1			MIA PaCa-2									fig 2B
	si-NC	si-AREG		si-NC	si-AREG
	0.919589	0.53519		1.05714	0.446511
	1.01978	0.596528		0.993622	0.503852
	1.06635	0.636759		0.952019	0.460466													E-cadherin
													130KDa
(B)	Quantifications of Western blot
	PANC-1	si-NC			si-AREG
	AREG	1	1	1	0.447214	0.445668	0.440306						55KDa					Vimentin
	Vimentin	1	1	1	0.735797	0.729626	0.77688
	E-cadherin	1	1	1	1.28614	1.23167	1.45996
	MIA PaCa-2	si-NC			si-AREG
	AREG	1	1	1	0.674733	0.683357	0.613525
	Vimentin	1	1	1	0.530455	0.530806	0.610348						40KDa					AREG
	E-cadherin	1	1	1	1.36306	1.24967	1.21004
(C)	CCK-8 assay																	GAPDH
	PANC-1	si-NC			si-AREG								35KDa
	0	0.354537	0.338737	0.337103	0.319069	0.312334	0.304916
	24	0.684633	0.670459	0.630623	0.55919	0.555647	0.516404
	48	0.779078	0.744697	0.704722	0.588031	0.56032	0.544784
	72	1.10198	0.936056	0.919176	0.736482	0.701704	0.634336
	96	1.76391	1.63857	1.70133	1.21497	1.1281	1.1136
	MIA PaCa-2	si-NC			si-AREG
	0	0.584878	0.555981	0.553781	0.554706	0.503939	0.500559
	24	0.847108	0.839869	0.835511	0.737106	0.735826	0.719605
	48	1.81361	1.76826	1.67909	1.27531	1.27042	1.23383			fig 2D	si-NC			si-AREG
	72	3.03249	2.83083	2.7741	2.07375	2.02021	1.97434			PANC-1
										migration
(D)	migration
		si-NC			si-AREG
	PANC-1	117	138	149	69	88	96
	MIA PaCa-2	154	169	139	56	78	90			MIA PaCa-2
										migration
(E)	invasion
		si-NC			si-AREG
	PANC-1	107	123	112	58	69	75
	MIA PaCa-2	117	101	97	61	49	65
										fig 2E
										PANC-1
										invasion
										MIA PaCa-2
										invasion

## Sheet: figure4
fig 4 METTL3-dependent upregulation of AREG mRNA by m6A suppressed AREG expression
(A)	RIP
		IgG			METTL3
	PANC-1	1.09668	0.822367	1.1088	32.8838	38.5482	28.2823
	MIAPACA-2	1.18082	0.771267	1.09803	43.6559	51.0273	51.9785
(B)	MeRIP
	PANC-1	IgG			m6A
	sh-NC	0.951616	1.05295	0.998003	31.9926	33.3471	28.2922
	sh-METTL3	0.949003	1.13515	0.928285	17.1764	17.1969	17.7429
	MIAPACA-2	IgG			m6A
	sh-NC	0.951616	1.05295	0.998003	31.9926	33.3471	28.2922
	sh-METTL3	0.949003	1.13515	0.928285	17.1764	17.1969	17.7429
(C)	actinomycin D
PANC-1	Hours(h)	sh-NC		sh-METLL3
	0	0.985119	1.13792	0.929387	1.07598
	2	1.00112	0.998881	0.567874	0.647852
	4	0.864001	1.01746	0.579846	0.518551
	6	0.82926	0.872808	0.445835	0.585478
	8	0.693589	0.690289	0.463603	0.412183
MIAPACA-2	Hours(h)	sh-NC		sh-METLL3
	0	0.945079	1.05811	0.974415	1.02626
	2	0.808471	0.902277	0.665302	0.632598
	4	0.817141	0.739864	0.436261	0.308147
	6	0.704002	0.78254	0.387965	0.266606
	8	0.500002	0.620204	0.392393	0.223868
(D)	The correlation between the mRNA levels of AREG and METTL3 in PC
	METTL3	AREG
	0.593881	2.41795
	1.61775	1.10654
	1.01616	4.25167
	0.423882	0.491123
	0.54152	0.407586
	2.52393	0.574811
	1.41742	0.190792
	0.383473	0.204258
	0.655093	0.0641433
	4.96192	2.36083
	0.656776	1.16478
	0.161079	0.303474
	0.803638	0.683358
	0.432422	0.749775
	1.40182	0.493732
	0.654805	2.31841
	0.426452	0.174773
	0.703575	0.0420714
	0.490628	0.317663
	0.816882	0.460825
	0.388604	0.482412
	0.421979	0.0900602
	1.754	1.03154
	1.31156	3.5597
	0.894861	2.29559
	1.05959	0.201903
	1.04686	1.16617
	0.826831	2.23458
	1.68722	2.90771
	3.9428	0.0586415
	1.47612	0.479232
	0.512789	2.71499
	0.0352585	0.154214
	0.103942	0.0564296
	0.0743264	0.0130737
	0.0706252	0.00408816
(E)	The relative mRNA expression by Qpcr
PANC-1	pCMV3-NC	pCMV3-METTL3	sh-NC	sh-METTL3
	1.06245	1.64891	1.10744	0.784598
	1.05103	1.66318	0.991094	0.773579
	0.895523	1.70164	0.911096	0.64873			fig 4F
MIAPACA-2	pCMV3-NC	pCMV3-METTL3	sh-NC	sh-METTL3							AREG
	1.21598	1.51904	1.15411	0.591928			40KDa
	0.98379	1.48632	1.13985	0.540495
	0.835935	1.62595	0.76016	0.630533
(F)	Quantifications of Western blot						40KDa
PANC-1	pCMV3-NC	pCMV3-METTL3	sh-NC	sh-METTL3							GAPDH
	1	2.16615	1	0.540591			35KDa
	1	1.73336	1	0.518747
	1	1.23357	1	0.493739
MIAPACA-2	pCMV3-NC	pCMV3-METTL3	sh-NC	sh-METTL3			40KDa				AREG
	1	1.33186	1	0.667971
	1	1.30263	1	0.614143
	1	1.14352	1	0.622133
							40KDa				GAPDH
							35KDa

## Sheet: figure5
fig 5 METTL3 was highly expressed in human PC tissues and cell lines
(B)	METTL3 mRNA expression in PC tissues and paracancerous tissues
	Tumor	Paratumor
	0.59388	0.340133
	1.61775	1.11673
	1.01616	0.223226
	0.42388	1.23037
	0.54152	0.410219
	2.52393	0.447376
	1.41742	0.565545
	0.38347	0.509604
	0.65509	0.458117
	4.96192	0.561005
	0.65678	0.193324
	0.16108	0.622318
	0.80364	0.447194
	0.43242	0.649956
	1.40182	0.522638
	0.65481	0.425923
	0.42645	0.969693
	0.70358	1.59866
	0.49063	2.01668
	0.81688	0.18497
	0.3886	0.20329
	0.42198	0.22128
	1.754	0.534326
	1.31156	0.579512
	0.89486	0.565287
	1.05959	2.17116
	1.04686	1.4301
	0.82683	0.378433
	1.68722	0.591943
	3.9428	1.7716
	1.47612	0.58401
	0.51279	0.329012
	0.03526	0.0785736
	0.10394	0.0152364
	0.07433	0.0421451
	0.07063	0.0557141
(D)	Expression levels of METTL3 in HPNE, PANC-1, MIA PaCa-2, and BXPC-3 cells were detected by qPCR
	hTERT-HPNE	PANC-1	MIA PaCa-2	BXPC-3
	1.03161	1.89896	1.95828	1.75475
	1.05941	1.86005	2.25923	1.51727
	0.914996	1.69421	2.79628	1.65243
(E)	Quantifications of Western blot
	hTERT-HPNE	PANC-1	MIA PaCa-2	BXPC-3					fig5C
	1	1.59503	1.72232	2.14479
	1	1.66843	1.68432	2.13665
	1	1.68899	1.75185	2.13941
(F)	The suppression effect was detected by qPCR								70KDa						METTL3
	PANC-1		MIA PaCa-2
	sh-NC	sh-METLL3	sh-NC	sh-METLL3
	0.92914	0.390109	1.01801	0.196661
	1.12102	0.332387	0.992089	0.126885
	0.960079	0.257804	0.99014	0.22145					35KDa						GAPDH
(G)	Quantifications of Western blot
	PANC-1		MIA PaCa-2
	1	0.636706	1	0.89667					fig 5E							fig 5G
	1	0.649596	1	0.754551
	1	0.828207	1	0.854216
													METTL3								GAPDH
(H)	CCK-8 assay								70KDa							70KDa
		sh-NC			sh-METLL3
	0	0.361371	0.35442	0.347834	0.347208	0.337842	0.327623
	24	0.473074	0.444098	0.441876	0.466785	0.437147	0.315245
	48	0.799872	0.768867	0.679126	0.58971	0.56218	0.53118
	72	1.27297	1.20431	1.12223	0.766072	0.722087	0.679627						GAPDH			40KDa					METTL3
	96	2.44182	2.38151	2.08958	1.29073	1.23226	1.11663		35KDa
																35KDa
		sh-NC			sh-METLL3
	0	0.48826	0.470291	0.45934	0.468917	0.456961	0.442341
	24	0.771456	0.666469	0.762975	0.619695	0.687691	0.565625
	48	1.37928	1.11542	1.05876	0.763086	0.806804	0.769313
	72	1.58206	1.52164	1.69446	1.25333	1.26048	1.11578
								fig 5I		sh-NC			sh-METLL3
									PANC-1
(I)	migration								migration
		sh-NC			sh-METLL3
	PANC-1	142	150	160	57	67	86
	MIA PaCa-2	150	156	158	75	85	114
(J)	invasion								MIA PaCa-2
		sh-NC			sh-METLL3				migration
	PANC-1	125	136	138	52	75	83
	MIA PaCa-2	130	138	147	70	85	99
								fig 5 J	PANC-1
									invasion
									MIA PaCa-2
									invasion

## Sheet: fig 5A 组织芯片测序
	P-value and FDR		Fold change and Regulation		Annotations																Group--Raw Intensity		Group--Normalized Intensity		Raw Intensity						Normalized Intensity
ProbeName	P-value	FDR	Fold Change	Regulation	type	seqname	ccdsID	GeneSymbol	source	RNAlength	chrom	strand	txStart	txEnd	Xhyb	Sequence	EntrezID	Unigene	GO	product	group-a(raw)	group-b(raw)	group-a(normalized)	group-b(normalized)	[1a, a](raw)	[2a, a](raw)	[3a, a](raw)	[1b, b](raw)	[2b, b](raw)	[3b, b](raw)	[1a, a](normalized)	[2a, a](normalized)	[3a, a](normalized)	[1b, b](normalized)	[2b, b](normalized)	[3b, b](normalized)
ASHGA5P012589	0.0132924	0.049328	7.85711	up	protein_coding	NM_001037171	CCDS43924.1	ACOT9	RefSeq	1727	chrX	-	23721776	23761407		CCAAGAAACAGGGAATCTTCCACATTCATGAAGCATGTTCATCTATACATGTGAATCATG	23597	Hs.298885	GO:0003986|GO:0004091|GO:0005739|GO:0006637	acyl-coenzyme A thioesterase 9, mitochondrial isoform a precursor	456.422	19.4515	7.90747	4.93348	696.376	440.525	232.366	18.0142	16.8571	23.4831	8.35695	7.94692	7.41856	4.94098	4.732	5.12745
ASHGA5P009847	0.0365332	0.0774303	2.00086	up	protein_coding	NM_001144884	CCDS776.1	SLC30A7	RefSeq	7918	chr1	+	101361631	101447311	NM_133496	ATATTTGTTTTCAAACATGGAGGTCATGGACATTCTCATGGCTCTGGCCACGGACACAGT	148867	Hs.533903	GO:0000139|GO:0005794|GO:0006829|GO:0008324|GO:0016021|GO:0016023|GO:0031982|GO:0032119|GO:0044444|GO:0048471|GO:0055085	zinc transporter 7	379.556	64.2862	7.72561	6.72499	508.191	392.808	237.668	55.5141	66.0404	71.3042	7.93725	7.7924	7.44716	6.59347	6.79682	6.78467
ASHGA5P033808	0.0146144	0.0510518	4.24071	up	protein_coding	NM_001943	CCDS42423.1	DSG2	RefSeq	5677	chr18	+	29078026	29128814		TCTCCGTCATTGACAAACCACCTGGCATGGCAGAAAAATGGAAAATAGCACGCCAAGAAA	1829	Hs.412597	GO:0005509|GO:0005886|GO:0005886|GO:0005911|GO:0006915|GO:0006915|GO:0006921|GO:0007155|GO:0007156|GO:0016021|GO:0030057|GO:0086005|GO:0086069|GO:0086091|GO:0097194	desmoglein-2 preproprotein	626.92	48.8795	8.39534	6.31103	884.347	614.785	381.628	42.3202	46.1925	58.1258	8.68051	8.40507	8.10043	6.1852	6.26543	6.48246
ASHGA5P037999	0.0014841	0.0289575	2.05219	up	protein_coding	NM_001042693	CCDS41336.1	FAM159A	RefSeq	698	chr1	+	53099065	53122737		GAAGCCTCTGTACCCAACCCTGACCTATGTGGACCAGTCCCATAAACATTCAATAAATGT	348378	Hs.424589	GO:0016021	membrane protein FAM159A	335.789	57.4762	7.59725	6.56008	390.507	369.933	246.927	51.1608	61.9532	59.3146	7.58183	7.71208	7.49783	6.46541	6.7051	6.50973
ASHGA5P009472	0.0103956	0.0450549	7.88306	up	protein_coding	NM_152872	CCDS7395.1	FAS	RefSeq	2730	chr10	+	90750287	90775542		CCAAGGTTCTCATGAATCTCCAACTTTAAATCCTATGTTGACTTGAGTAAATATATCACC	355	Hs.244139	GO:0001666|GO:0002377|GO:0003014|GO:0004871|GO:0004872|GO:0005031|GO:0005515|GO:0005576|GO:0005634|GO:0005737|GO:0005829|GO:0005886|GO:0005886|GO:0006461|GO:0006915|GO:0006915|GO:0006917|GO:0006919|GO:0006924|GO:0006925|GO:0006927|GO:0007165|GO:0007283|GO:0007568|GO:0008624|GO:0008625|GO:0008633|GO:0009636|GO:0009897|GO:0010467|GO:0010940|GO:0016021|GO:0019724|GO:0019900|GO:0031104|GO:0031264|GO:…	tumor necrosis factor receptor superfamily member 6 isoform 3 precursor	951.574	40.1339	8.97307	5.99431	1260.81	1037.16	556.754	28.5265	46.6387	45.2364	9.16222	9.14091	8.61606	5.60478	6.27849	6.09967
ASHGA5P002598	0.00184983	0.0302089	3.18334	up	protein_coding	NM_014035	CCDS4132.1	SNX24	RefSeq	2140	chr5	+	122181159	122344902		CGGGGATACACGGTGTTTAAGATAGAAGTGCTAATGAATGGAAGAAAACATTTTGTTGAA	28966	Hs.483200	GO:0007154|GO:0015031|GO:0030659|GO:0035091	sorting nexin-24	637.986	65.4971	8.42859	6.75804	824.375	706.708	382.877	64.3835	69.9091	62.1987	8.58051	8.60066	8.10459	6.81273	6.88688	6.57453
ASHGA5P004840	0.0396683	0.081074	2.81304	up	protein_coding	NM_001166600	CCDS55498.1	FAM122B	RefSeq	2717	chrX	-	133903595	133931262	NM_001170757	TCTCAGTTCATGGTGGTGTTATCAAGGAGAAGAAATTCCTGCCTTGACCAGATGTGTGGA	159090	Hs.404706		protein FAM122B isoform 3	556.737	66.9554	8.24881	6.75668	742.218	571.241	356.751	50.0866	65.0642	85.7154	8.44579	8.29701	8.00362	6.43817	6.77575	7.05612
ASHGA5P001336	0.0238648	0.0629894	17.2067	up	protein_coding	NM_016584	CCDS8916.1	IL23A	RefSeq	1049	chr12	+	56732662	56734194		CAACAGTCAGTTCTGCTTGCAAAGGATCCACCAGGGTCTGATTTTTTATGAGAAGCTGCT	51561	Hs.98309	GO:0001916|GO:0002230|GO:0002230|GO:0002827|GO:0002827|GO:0002827|GO:0002827|GO:0005125|GO:0006954|GO:0009615|GO:0010535|GO:0032693|GO:0032725|GO:0032729|GO:0032729|GO:0032733|GO:0032733|GO:0032735|GO:0032740|GO:0032760|GO:0032816|GO:0032819|GO:0034105|GO:0042098|GO:0042102|GO:0042104|GO:0042346|GO:0042510|GO:0042517|GO:0042520|GO:0042523|GO:0043382|GO:0045087|GO:0045519|GO:0045672|GO:0045944|GO:…	interleukin-23 subunit alpha precursor	286.431	7.01876	7.11451	3.00962	474.946	293.888	90.4583	5	11.0563	5	7.84839	7.39649	6.09865	2.46998	4.11435	2.44453
ASHGA5P049606	0.0012584	0.0283828	3.00142	up	protein_coding	NM_024683	CCDS42291.1	TEFM	RefSeq	1357	chr17	-	29226000	29233286		TATCGTTTTTGGTACTCGAAGAATTGCCTGGGCTCACCTTGATCGTAAGTTGACAGTGCT	79736	Hs.317340	GO:0003676|GO:0005515|GO:0005759|GO:0006119|GO:0006264|GO:0006355|GO:0006390|GO:0008821|GO:0030337|GO:0030529|GO:0042645	transcription elongation factor, mitochondrial	1370.06	145.425	9.55531	7.96967	1618.91	1420.07	1071.19	143.184	134.26	158.83	9.51453	9.58386	9.56755	8.02167	7.89656	7.99077
ASHGA5P004888	0.000983849	0.0277947	2.99088	up	protein_coding	NM_019852	CCDS32044.1	METTL3	RefSeq	1975	chr14	-	21966281	21979457		GGGAAGGAACACTGCTTGGTTGGTGTCAAAGGAAATCCCCAAGGCTTCAACCAGGGTCTG	56339	Hs.168799	GO:0001510|GO:0003723|GO:0005634|GO:0005654|GO:0010467|GO:0016422|GO:0016607	N6-adenosine-methyltransferase 70 kDa subunit	3207.33	340.354	10.8245	9.2439	3765.1	3198.54	2658.34	320.473	315.328	385.261	10.7128	10.7702	10.9904	9.22276	9.1796	9.32933
ASHGA5P010515	0.00793994	0.0411141	6.19985	up	protein_coding	NM_206853	CCDS5286.1	QKI	RefSeq	14152	chr6	+	163835674	163999628		GGTGTATTAGGTATGGCTTTCCCAACGAAAGGCTAAGAATTCAAGAACGGTCTTAACTGA	9444	Hs.510324	GO:0001570|GO:0003723|GO:0005515|GO:0005634|GO:0005737|GO:0006397|GO:0006417|GO:0007286|GO:0008380|GO:0010628|GO:0017124|GO:0042552|GO:0042692|GO:0042759|GO:0051028	protein quaking isoform HQK-6	245.897	14.6113	7.1525	4.52026	304.615	266.033	167.041	16.0363	11.3984	16.3994	7.25243	7.25356	6.9515	4.7721	4.15844	4.63025
ASHGA5P010009	0.0256823	0.0649135	2.76676	up	protein_coding	NM_198682	CCDS47138.1	GYPE	RefSeq	1783	chr4	-	144792018	144826716		ACTGATAAAGGTTTTCATGCCTCTGGGATTGAGATTAGAGGAAGAAAGCAAAGAAAGGAC	2996	Hs.728753	GO:0005886|GO:0005887	glycophorin-E precursor	24.7573	5	3.91925	2.45105	27.9136	19.8192	26.5391	5	5	5	3.8861	3.51975	4.35189	2.46998	2.43865	2.44453
ASHGA5P001956	0.00524404	0.0371247	2.0316	up	protein_coding	ENST00000250241	CCDS12247.1	ILF3	GENCODE	3728	chr19	+	10764936	10796443	ENST00000407004	AGCAGGCTACAGTGACTTTTTCACAGACTGCTACGGCTATCATGATTTTGGGTCTTCCTA	3609	Hs.465885	GO:0006351|GO:0045893|GO:0045892|GO:0000279|GO:0005634|GO:0005622|GO:0005739|GO:0005730|GO:0030529|GO:0003723|GO:0003677|GO:0005515|GO:0003725	interleukin enhancer binding factor 3, 90kDa [Source:HGNC Symbol;Acc:6038]	571.385	95.6516	8.34028	7.31767	631.391	527.087	555.678	90.2941	85.0931	111.567	8.22506	8.18268	8.61311	7.31827	7.1829	7.45183
ASHGA5P013111	0.00312785	0.0331905	2.34267	up	protein_coding	NM_020961	CCDS34053.1	METTL14	RefSeq	2138	chr4	+	119606573	119632077		TGGAAGAATATAAGGATGAACTAGAAATGCAACAGGATGAAGAAAATTTGCCATATGAAG	57721	Hs.657806	GO:0001510|GO:0005634|GO:0016422	methyltransferase-like protein 14	859.222	123.394	8.91775	7.6896	918.965	822.308	836.392	94.3799	119.012	156.791	8.72818	8.80499	9.22008	7.39365	7.70575	7.9694
ASHGA5P052265	0.0160643	0.053072	3.4631	up	protein_coding	ENST00000334994	CCDS47218.1	LRRC70	GENCODE	2249	chr5	+	61874561	61877275		AATCTTACAGCCTTGCATCCAAGGGTCCTTAAGCCGTTGTCTTCATTGATTCATCTTCAG	100130733	Hs.721348	GO:0016021|GO:0005515	leucine rich repeat containing 70 [Source:HGNC Symbol;Acc:35155]	96.0153	10.644	5.85962	4.06756	69.8428	103.815	114.388	7.13405	13.1051	11.6927	5.21307	5.94614	6.41966	3.66517	4.36945	4.16807
ASHGA5P001070	0.000800136	0.0277947	4.1661	up	protein_coding	NM_001080430	CCDS54009.1	TOX3	RefSeq	3121	chr16	-	52471917	52580806		CTACAGCAAGTTTGGAAATAATAATAACTATATGAATATGGCTGAGGCGAACAATGCGTT	27324	Hs.460789	GO:0003682|GO:0005515|GO:0005634|GO:0006351|GO:0006915|GO:0034056|GO:0042803|GO:0043524|GO:0045893|GO:0051219	TOX high mobility group box family member 3 isoform 1	114.218	9.85475	5.96566	3.90696	164.327	128.94	49.3861	12.9344	11.2932	5.33662	6.40837	6.24531	5.24329	4.4648	4.14471	3.11137
ASHGA5P050501	0.00398562	0.0349299	2.06155	up	protein_coding	NM_006857	CCDS33219.1	SNRNP27	RefSeq	1452	chr2	+	70121074	70132368	NR_037862	TTGTTGCACAGTTGTTTCCGGGAAGCGGGACTCCAAATGGGTCGCAGTCGCAGCCGCTCT	11017	Hs.54649	GO:0003676|GO:0005575|GO:0005634|GO:0006397|GO:0008150|GO:0008380	U4/U6.U5 small nuclear ribonucleoprotein 27 kDa protein	178.95	31.1543	6.67924	5.63551	258.387	159.271	119.191	36.7363	30.0704	26.6561	7.02622	6.53563	6.47587	5.97599	5.60948	5.32105
ASHGA5P052412	0.0306065	0.070767	6.11112	up	protein_coding	NM_005733	CCDS4199.1	KIF20A	RefSeq	3471	chr5	+	137514416	137523404		ACAAGTTGTGGAAGCCATGAAGACACTGCTTTTGAAGGAACGACAGGAAAAGCTACAGCT	10112	Hs.718626	GO:0000087|GO:0000278|GO:0000910|GO:0000910|GO:0001578|GO:0003777|GO:0005215|GO:0005524|GO:0005654|GO:0005794|GO:0005819|GO:0005874|GO:0007018|GO:0015031|GO:0016192|GO:0019901	kinesin-like protein KIF20A	95.0929	5.68374	5.45481	2.84337	173.036	88.8159	23.4263	7.05123	5	5	6.47667	5.72859	4.15916	3.64694	2.43865	2.44453
ASHGA5P019178	0.0322183	0.0724738	3.04858	up	protein_coding	NM_133510	CCDS9790.1	RAD51B	RefSeq	1579	chr14	+	68286495	68944810		GTTCTTCAAGGCCAAGAGAAGCCATAGGGATACTGTGACCTTTGTCTAGAGTTGATGGGG	5890	Hs.172587	GO:0003677|GO:0005515|GO:0005524|GO:0005634|GO:0005654|GO:0006281|GO:0006310|GO:0007131|GO:0007596|GO:0008094	DNA repair protein RAD51 homolog 2 isoform 2	45.3871	6.15675	4.73902	3.13089	66.4612	41.586	28.1141	7.99677	5	5.47349	5.14419	4.63815	4.43473	3.81444	2.43865	3.13957
ASHGA5P027084	0.0476455	0.0903169	3.68842	up	protein_coding	NM_176888	CCDS8640.1	TAS2R19	RefSeq	900	chr12	-	11174270	11175170	ENST00000534866	ATTTCTGATTTGTAATCTTGCTGTGATAACCATGGATGAGAGAGTGTGGACAAAAGAATA	259294	Hs.688196	GO:0004930|GO:0016021|GO:0050909	taste receptor type 2 member 19	118.144	14.1817	6.17145	4.28845	126.871	123.195	104.367	6.93529	10.0776	25.5323	6.03784	6.18347	6.29303	3.62502	3.98664	5.25368

## Sheet: figure6
fig 6 METTL3 is a target gene for miR-3a-3p
	miR-33a-3p expression in PC tissues and paracancerous tissues
(C)	Tumor	Paratumor
	0.0003	0.0007
	0.0011	0.0013
	0.0008	0.0021
	0.0011	0.001
	0.0005	0.4564
	0.0116	0.0054
	0.0004	0.0012
	0.0014	0.0051
	0.4009	0.0008
	0.0121	0.0113
	0.0004	0.167
	0.1607	0.0015
	0.0005	0.0082
	0.0005	0.0045
	0.0004	0.0352
	0.0072	0.0164
	0.0169	2.3122
	5.0566	5.6611
	0.0059	0.0032
	0.0209	0.0173
	0.008	0.0048
	0.0171	0.0207
	0.5817	2.6041
	0.0107	0.0067
	2.8513	3.9008
	2.3738	0.0031
	0.0014	5.5734
	0.0159	1.7362
	0.5969	0.8456
	1.5756	3.7465
	0.0459	0.0007
	0.0013	2.8688
	0.0058	0.0054
	0.0159	1.7362
	1.6684	0.0317
	0.0028	5.2029
(D)	Expression levels of miR-33a-3p in cells were detected by qPCR
	hTERT-HPNE	PANC-1	MIA PaCa-2	BXPC-3
	0.940895	0.562364	0.303338	0.719081
	1.1722	0.576819	0.269174	0.65084
	0.90669	0.489658	0.21295	0.654012
(E)	miR-33a-3p expression levels in cells transfected with miR-33a-3p mimics or miR-NC by qPCR.
PANC-1	miR-NC	miR-33a-3p mimics	MIA PaCa-2	miR-NC	miR-33a-3p mimics
	0.883796	2.24184		0.894199	4.09084
	1.1047	2.07402		1.05535	3.36312
	1.02425	1.97373		1.05967	3.86503

## Sheet: figure7
fig 7 miR-33a-3p downregulates METTL3 expression by directly targeting its 3'-UTR and inhibits proliferation, migration, and invasion
(A)	METTL3 expression in cells after transfection with miR-33a-3p mimics or miR-NC
		miR-NC			miR-33a-3p mimics
	PANC-1	1.04444	0.894175	1.07076	0.677628	0.622227	0.519732
	MIA PaCa-2	0.939978	1.10187	0.965504	0.582058	0.509796	0.444613
(B)	Quantifications of Western blot
		miR-NC			miR-33a-3p mimics
	PANC-1	1	1	1	0.728604	0.728785	0.502882
	MIA-PaCa-2	1	1	1	0.748928	0.677226	0.608956
										fig 7B
(D)	Relative luciferase activity
		NC			miR-33a-3p
	pGLuc	0.97698	0.938239	1.02622	0.9996	1.00777	0.953224							METTL3
	WT	0.948508	0.973095	1.02272	0.53861	0.560468	0.501523			70KDa
	MUT	0.9994	0.933801	0.964019	1.0471	1.04014	0.948386
		NC			miR-33a-3p					40KDa
	pGLuc	0.926588	0.950564	1.01133	0.917813	0.997702	0.964941							GAPDH
	WT	0.949878	0.993228	0.917073	0.732031	0.711393	0.684254			35KDa
	MUT	0.998551	1.01956	0.964978	0.982957	0.958527	1.01635
(E)	CCK-8 assay
		miR-NC			miR-33a-3p mimics
	0	0.566858	0.536727	0.520127	0.551222	0.507845	0.541523
	24	1.05459	0.969853	0.904717	0.964152	0.95908	0.873613
	48	1.71347	1.56803	1.52489	1.36554	1.27886	1.17738
	72	2.05433	2.01017	2.1244	1.41763	1.62412	1.51058
		miR-NC			miR-33a-3p mimics
	0	0.387113	0.367555	0.355314	0.392125	0.381754	0.373167
	24	0.68915	0.586023	0.567857	0.677162	0.546758	0.511906
	48	1.17872	1.10135	1.0719	0.697224	0.671464	0.661305			fig 7F
	72	1.36204	1.34079	1.23204	0.897487	0.883616	0.747617				miR-NC			miR-33a-3p mimics
										PANC-1
(F)	migration									migration
		miR-NC			miR-33a-3p mimics
	PANC-1	160	170	190	90	95	98
	MIA PaCa-2	140	80	105	45	50	70
	invasion									MIA PaCa-2
(G)		miR-NC			miR-33a-3p mimics					migration
	PANC-1	120	135	110	45	55	66
	MIA PaCa-2	86	97	102	20	40	45
										fig 7G
										PANC-1
										invasion
										MIA PaCa-2
										invasion

## Sheet: figure8
Fig 8 miR-33a-3p suppresses PC progression via the miR-33a-3p/METTL3 axis
(A)	rescue experiment
PANC-1	miR-NC	miR-33a-3p mimics	miR-33a-3p mimics+pCMV3-METTL3
	1.11776	0.538496	0.770428
	0.981667	0.571743	0.805212
	0.911355	0.588862	0.745298
MIA-PaCa-2	miR-NC	miR-33a-3p mimics	miR-33a-3p mimics+pCMV3-METTL3
	0.890477	0.551749	1.00859
	1.09886	0.585147	0.946261
	1.02197	0.495385	0.934148
(B)	CCK-8 assay
	PANC-1	miR-NC			miR-33a-3p mimics			miR-33a-3p mimics+pCMV3-METTL3
	0	0.432917	0.401035	0.38268	0.355104	0.325838	0.324119	0.315874	0.301347	0.297611
	24	0.518594	0.509961	0.50571	0.385393	0.377751	0.370354	0.423089	0.41409	0.412621
	48	1.01015	0.98505	0.959672	0.683396	0.602751	0.43493	0.790533	0.783319	0.772252
	72	1.87755	1.69712	1.69492	0.98373	0.928764	0.793356	1.50925	1.57298	1.53587
	96	2.872	2.85476	2.77558	1.59441	1.44922	1.32416	2.47098	2.20204	2.08494
	MIA-PaCa-2	miR-NC			miR-33a-3p mimics			miR-33a-3p mimics+pCMV3-METTL3
	0	0.434785	0.412492	0.401959	0.434071	0.418769	0.379112	0.441846	0.423657	0.413121
	24	0.808426	0.774749	0.729204	0.684913	0.653766	0.647366	0.847326	0.781623	0.773076
	48	1.64962	1.57012	1.5183	1.08918	1.07008	1.05797	1.51334	1.37387	1.37312
	72	2.07454	2.01606	1.83444	1.34271	1.3107	1.17772	1.90068	1.86969	1.83007
	72	2.89059	2.3699	2.25137	1.87469	1.78426	1.62501	2.81055	2.20618	2.35783
(C)
PANC-1	miR-NC	miR-33a-3p mimics	miR-33a-3p mimics+pCMV3-METTL3
migration	200	113	162
	240	152	200				PANC-1
	220	132	196				migration
invasion	miR-NC	miR-33a-3p mimics	miR-33a-3p mimics+pCMV3-METTL3
	150	67	140
	162	79	149
	178	85	165				invasion
(D)
MIA-PaCa-2	miR-NC	miR-33a-3p mimics	miR-33a-3p mimics+pCMV3-METTL3
migration	230	105	210
	244	126	224
	256	140	236
invasion	miR-NC	miR-33a-3p mimics	miR-33a-3p mimics+pCMV3-METTL3				MIA PaCa-2
	138	66	128				migration
	124	53	116
	110	47	99
							invasion

## Sheet: Supplementary Table
	Supplementary Table S1. The primer sequences for qPCR
	Primer		Sequence 5’-3’
	GAPDH	Forward	GAAGGTGAAGGTCGGAGTC
		Reverse	GAAGATGGTGATGGGATTTC
	METTL3	Forward	GCTTGGTTGGTGTCAAAGGAAAT
		Reverse	TCTGGTTTATGACTGGTGGAACG
	AREG	Forward	TGAGATGTCTTCAGGGAGTG
		Reverse	AGCCAGGTATTTGTGGTTCG
	MiR-33a-3p	Forward	GCAATGTTTCCACAGTGCATCAC
		Reverse	试剂盒内包含
	U6	Forward	CTCGCTTCGGCAGCACA
		Reverse	AACGCTTCACGAATTTGCGT
	Supplementary Table S2. mimics and siRNA sequences used in this study
			Sequence 5’-3’
	MiR-33a-3p	sense	CAAUGUUUCCACAGUGCAUCAC
	mimics	antisense	GUGAUGCACUGUGGAAACAUUG
	AREG si-1	sense	GGAUUUGAGGUUACCUCAATT
		antisense	UUGAGGUAACCUCAAAUCCTT
	AREG si-2	sense	GAACGAAAGAAACUUCGACAATT
		antisense	UUGUCGAAGUUUCUUUCGUUCTT
	AREG si-3	sense	CACUGCCAAGUCAUAGCCAUATT
		antisense	UAUGGCUAUGACUUGGCAGUGTT
